# Supplementary material for: Autoantibody Positivity in Bronchiectasis Without Interstitial Lung Diseases: Risk Factors and Impact on Clinical Features
Source: J Clin Med. 2026 Apr 10;15(8):2897. doi: 10.3390/jcm15082897 (PMC13116931; doi:10.3390/jcm15082897)
Supplement: Supplementary file 1 [file jcm-15-02897-s001.zip]

Archive with 1 entries (1 files):
- jcm-4190133-supplementary.pdf
